# Supplementary material for: Biochemistry of the Respiratory Syncytial Virus L Protein Embedding RNA Polymerase and Capping Activities
Source: Viruses. 2023 Jan 25;15(2):341. doi: 10.3390/v15020341 (PMC9960070; doi:10.3390/v15020341)
Supplement: Supplementary file 1 [file viruses-15-00341-s001.zip]

Archive with 1 entries (1 files):
- viruses-2100508-supplementary.mp4
